# Supplementary material for: Proinflammatory Interleukin-33 Induces Dichotomic Effects on Cell Proliferation in Normal Gastric Epithelium and Gastric Cancer
Source: Int J Mol Sci. 2021 May 28;22(11):5792. doi: 10.3390/ijms22115792 (PMC8197967; doi:10.3390/ijms22115792)
Supplement: Supplementary file 1 [file ijms-22-05792-s001.zip]

Archive with 1 entries (1 files):
- ijms-1155016-supplementary.pdf
